# Supplementary material for: Exploring the Variations in the Use of Modified Dental Anxiety Scale (MDAS) in Literature: A Survey of Studies Published from 2014 to 2023
Source: Clin Exp Dent Res. 2024 Nov 13;10(6):e70040. doi: 10.1002/cre2.70040 (PMC11558100; doi:10.1002/cre2.70040)
Supplement: Supplementary file 1 — Caption for Supplementary File 1: Coded data sheet for the 260 papers. [file CRE2-10-e70040-s001.xlsx]

## Sheet: Sheet1
Authors	Title	Source title	Year	Listed the questions clearly: 1=Yes; 0=No	Described the response clearly: 1=Yes; 0=No	Original MDAS used: 1=Yes; 0=No	Citations to the original MDAS	No. of valid cutoffs used (original):	Specify the cutoffs (original):	Citations to the cutoffs (original):	Discrepancies from the original MDAS noticed (incl. pure language translation):	Modified MDAS used: 1=Yes; 0=No	Specify the modifications:	Name of the modified MDAS:	Citations to the modified MDAS	No. of cutoffs used (modified):	Specify the cutoffs (modified):	Citations to the cutoffs (modified):	Misc excerpts
Xie, Xin; Zhang, Zhengchuan; Zhou, Jing; Deng, Feilong	Changes of dental anxiety, aesthetic perception and oral health-related quality of life related to influencing factors of patients' demographics after anterior implant treatment: a prospective study	INTERNATIONAL JOURNAL OF IMPLANT DENTISTRY	2023	1	0	1	Newton et al. (2005)	0			Q1 changed to prepare to see a dentist at home; Q3-Q5 changed from imaginary situations to recall past experience; Q4 changed from teeth being "scaled and polished" to treated	0
Begdache L.; Ahmed E.; Malik S.; Karakaya M.F.	Dental Anxiety and Its Association with Dietary Intake and Food Groups: A Cross-Sectional Study	Dentistry Journal	2023	1	0	1	Humphris et al. (1995)	0			Q1 was omitted	0
Dindaroglu, Funda Cagirir; Kaval, Selma Eminoglu; Kucukyilmaz, Ebru	Assessment of the Fear and Anxiety of Children Referred to the Department of Pediatric Dentistry Before and During the COVID-19 Pandemic	JOURNAL OF PEDIATRIC RESEARCH	2023	0	0	1	None	0				0
Padmanabhan V.; Islam M.S.; Habib M.; Abdulaziz Z.; Goud M.; Chaitanya N.C.S.K.; Haridas S.; Rahman M.M.	Association between Salivary Cortisol Levels, Dental Anxiety, and Dental Caries in Children: A Cross-Sectional Study	Dentistry Journal	2023	0	0	1	Gasparro et al. (2021)	0				0
Esteban Pellicer L.Á.; Conde Villar A.J.; Martínez Rubio J.L.; Casañas E.; Estévez Luaña R.	Can Music Decrease Anxiety and Pain During Dental Implant Surgery? A Randomized Clinical Trial	Journal of Oral and Maxillofacial Surgery	2023	0	0	1	Humphris et al. (1995)	0				0
Alkanan S.A.M.; Alhaweri H.S.; Khalifa G.A.; Ata S.M.S.	Dental pain perception and emotional changes: on the relationship between dental anxiety and olfaction	BMC Oral Health	2023	0	0	1	None	0				0
Yamashita K.; Uto A.; Uchino M.; Kibe T.; Sugimura M.	Listening to music before tooth extraction attenuates sympathetic nervous system activity: A randomized control trial	Oral Science International	2023	0	0	1	None	0				0
Gufran K.; Khan M.S.; Alqahtani A.S.; Alnufaiy B.	Pain Assessment and Need for Analgesics after Scaling and Root Planing in Patients with Stage II and Stage III Periodontitis	Medicina (Lithuania)	2023	0	0	1	Singh et al. (2021)	0				0
Hasanoğlu Erbasar G.N.; Tutunculer Sancak K.	Should Preoperative Information Before Impacted Third Molar Extraction Be Visual, Verbal, or Both?	Journal of Oral and Maxillofacial Surgery	2023	0	0	1	Tunc et al. (2005); Ilguy et al. (2005)	0				0
Juneja A.; Aleem S.	The Impact of Parenting Styles on Pediatric Dental Behavior and Anxiety in the Dental Operatory	Journal of Dentistry for Children	2023	0	0	1	Humphris et al. (2009)	0				0
Kallio A.; Suominen A.; Tolvanen M.; Rantavuori K.; Jussila H.; Karlsson L.; Karlsson H.; Lahti S.	Concurrent changes in dental anxiety and smoking in parents of the FinnBrain Birth Cohort Study	European Journal of Oral Sciences	2023	0	1	1	Humphris et al. (1995); Humphris et al. (2000); Newton et al. (2005)	0				0
Torul D.; Omezli M.M.; Avci T.; Esin I.S.	Does Modifying the Consent Process Based on the Dominant Intelligence Type Reduce Anxiety During 3rd Molar Operations?	Journal of Oral and Maxillofacial Surgery	2023	0	1	1	Humphris et al. (2000)	0				0
Topal, Burcu Gucyetmez; Civelek, Sidika Beril Falay; Tiras, Melike; Yigit, Tugba	The prevalence and influencing factors of gag reflex in children aged 7-14 years in the dental setting	JOURNAL OF ORAL REHABILITATION	2023	0	1	1	Tunc et al. (2005)	0				0
Karaca S.; Şirinoğlu Capan B.	The effect of parental presence on the anxiety during first dental treatment in children	Acta Odontologica Scandinavica	2023	0	0	1	Humphris et al. (1995)	1	≥ 15 (anxiety)	Tunc et al. (2005)		0
Tajirian M.; Juarez B.; Martinez T.	Adapting a Dental Anxiety Measure to Encourage Empathy	International Journal of Dentistry	2023	1	1	1	Humphris et al. (2013)	1	≥ 20 (extreme)	None		1	Added 5 questions	International MDAS	Humphris et al. (2013)	1	≥ 28 (severe)	Novel
Santos-Puerta, Noelia; Penacoba-Puente, Cecilia	Minimizing the Vicious Circle of Pain-Anxiety-Avoidance: The Role of Positive Affect in Endodontic Therapy	APPLIED SCIENCES-BASEL	2023	0	1	1	Coolidge et al. (2008a)	1	≥ 19 (very)	None	Translated into Spanish	0
Karaca S.; Capan B.S.	The effect of sequential dental visits on dental anxiety levels of paediatric patients	European Journal of Paediatric Dentistry	2023	1	1	1	Humphris et al. (1995); Tunc et al. (2005)	1	≥ 15 (anxiety)	None	Translated into Turkish	0
Heidari E.; Banerjee A.; Newton J.T.	Feasibility of minimum intervention oral healthcare delivery for individuals with dental phobia	BMC Oral Health	2023	0	0	1	None	1	≥ 19 (phobia)	None		0
Saraswati S.; Saraswati S.D.; Mudusu S.P.; Merum K.; Eddula R.R.; Seth M.P.	Management of Dentally Anxious Adolescents with Retraining Technique: A Double-blind Randomized Controlled Clinical Study	International Journal of Clinical Pediatric Dentistry	2023	0	0	1	None	1	≥ 19 (high)	None		0
Yuan, Siyang; Zheng, Yuanna; Sun, Zhe; Humphris, Gerry	Does fear of infection affect people's dental attendance during COVID-19? A Chinese example to examine the association between COVID anxiety and dental anxiety	FRONTIERS IN ORAL HEALTH	2023	0	1	1	Humphris et al. (1995)	1	≥ 19 (high)	None		0
Akomolafe A.G.; Fatusi O.A.; Folayan M.O.; Mosaku K.S.; Adejobi A.F.; Njokanma A.R.	Relationship Between Types of Information, Dental Anxiety, and Postoperative Pain Following Third Molar Surgery: A Randomized Study	Journal of Oral and Maxillofacial Surgery	2023	1	1	1	None	1	≥ 19 (high)	None		0
Knuutila J.; Lahti S.; Sipilä K.; Tolvanen M.	Associations between pain-related temporomandibular disorders and dental anxiety at 46 years of age in the Northern Finland Birth Cohort 1966	Acta Odontologica Scandinavica	2023	1	1	1	Humphris et al. (2000); Newton et al. (2005); Humphris et al. (2013)	1	≥ 19 (high)	Newton et al. (2005)		0
Li X.; Tian M.; Deng Y.; She T.; Li K.	Advantages of Sedation With Remimazolam Compared to Midazolam for the Removal of Impacted Tooth in Patients With Dental Anxiety	Journal of Oral and Maxillofacial Surgery	2023	0	0	1	None	1	≥ 11 (anxiety)	Kazancioglu et al. (2015)		0
Kurki, Pirjo; Korhonen, Maija; Honkalampi, Kirsi; Suominen, Anna Liisa	The effectiveness of a diagnostic interview and modified one-session treatment for dental anxiety in primary dental care-A pilot study	SPECIAL CARE IN DENTISTRY	2023	0	1	1	Humphris et al. (1995)	1	≥ 19 (high)	Humphris et al. (2000); Humphris et al. (2009)		0
Kankaala T.; Rajavaara P.; Kestilä M.; Väisänen M.; Vähänikkilä H.; Laitala M.-L.; Anttonen V.	Methods Helping Dentists to Detect Dental Fear	International Dental Journal	2023	0	1	1	Humphris et al. (1995); Humphris et al. (2000)	1	≥ 19 (high)	Humphris et al. (1995); Humphris et al. (2000)		0
Alsakr A.; Gufran K.; Alqahtani A.S.; Alkharaan H.; Abushanan A.; Alnufaiy B.; Alkhaldi A.; Alshammari T.; Alanazi M.	Pre-Treatment and Post-Treatment Dental Anxiety in Patients Visiting Intern Dental Clinic	Medicina (Lithuania)	2023	1	1	1	Humphris et al. (1995)	1	≥ 19 (high)	Caltabiano et al. (2018)		0
Badran A.; Keraa K.; Farghaly M.M.	The impact of oral health literacy on dental anxiety and utilization of oral health services among dental patients: a cross sectional study	BMC Oral Health	2023	1	1	1	Bahamma et al. (2014)	1	≥ 19 (high)	Appukuttan (2016)	Translated into Arabic	0
Alansaari A.B.O.; Tawfik A.; Jaber M.A.; Khamis A.H.; Elameen E.M.	Prevalence and Socio-Demographic Correlates of Dental Anxiety among a Group of Adult Patients Attending Dental Outpatient Clinics: A Study from UAE	International Journal of Environmental Research and Public Health	2023	1	1	1	None	2	≥ 13 (moderate); ≥ 19 (high)	None	Added a Q6 on having extraction or surgical procedure; translated into Arabic besides English	0
Steinvik L.M.; Svartdal F.; Johnsen J.-A.K.	Delay of Dental Care: An Exploratory Study of Procrastination, Dental Attendance, and Self-Reported Oral Health	Dentistry Journal	2023	0	1	1	Humphris et al. (1995)	2	≥ 11 (moderate); ≥ 18 (severe)	None		0
Lee E.; Jee Y.-J.; Jung J.; Lee M.H.; Hong S.O.	Extraction of mandibular third molars: Relationship of preoperative anxiety with body mass index, serum high-sensitivity C-reactive protein levels, and visual analog scale scores and predictors of postoperative complications	Journal of the Korean Association of Oral and Maxillofacial Surgeons	2023	0	1	1	Humphris et al. (2009)	2	≥ 12 (anxiety); ≥ 19 (phobia)	None		0
Starch- Jensen T.; Gacic B.; Konstantinovic V.S.; Valls Ontañón A.; Sapundzhiev A.; Pavlov N.; Pechalova P.; Szalma J.; Mottl R.; Tamme T.; Tiigimäe-Saar J.; Ivask O.; Božič V.; Jovanovski T.; Dovšak T.; Țenț P.A.; Brucoli M.; Rocchetti V.; Boffano P.	Patient's perception of recovery following surgical removal of mandibular third molars. A prospective european multi-center study	Journal of Cranio-Maxillofacial Surgery	2023	0	1	1	None	2	≥ 14 (high); ≥ 19 (phobia)	None		0
Karapicak E.; Dulger K.; Sahin E.; Alver A.	Investigation of the effect of music listened to by patients with moderate dental anxiety during restoration of posterior occlusal dental caries	Clinical Oral Investigations	2023	0	1	1	None	2	≥ 10 (moderate); ≥ 19 (high)	Maulina et al. (2017)	Translated into Turkish	0
Hauge M.S.; Willumsen T.; Stora B.	Changes in symptoms of anxiety, depression, and PTSD in an RCT-study of dentist-administered treatment of dental anxiety	BMC Oral Health	2023	0	1	1	None	2	≥ 15 (high); ≥ 19 (extremely high)	Humphris et al. (1995)		0
Saba Z.; Katirci G.	Relationship between dental anxiety levels and oral health among dental patients in Turkey: a cross-sectional study	BMC Oral Health	2023	1	1	1	Corah (1969)	2	≥ 10 (moderate); ≥ 19 (high)	Dou et al. (2018)		0
Piedra-Hernández L.; Batista-Cárdenas D.; Gómez-Fernández A.; Ramírez K.	Dental anxiety and oral health-related quality of life before and after non-surgical periodontal treatment	Clinical Oral Investigations	2023	1	1	1	Coolidge et al. (2008a)	2	≥ 11 (moderate); ≥ 19 (extreme)	Chowdhury et al. (2019); Aljohani et al. (2021)	Translated into Spanish	0
Shetty S.S.; Shetty S.; Swapna B.V.	The relationship between personality traits, dental anxiety, and self-reported bruxism among health professional students: A cross-sectional study	Journal of Health Sciences	2023	1	1	1	Humphris et al. (2000)	2	≥ 10 (moderate); ≥ 19 (high/phobia)	Appukuttan et al. (2015)		0
Stangvaltaite-Mouhat L.; Stankeviciene I.; Martinussen S.S.S.; Sabataitis V.; Sandjord C.; Toresen I.; Tryggestad M.S.; Puriene A.; Johnsen J.-A.K.	Web-Based Interventions Reduced Dental Anxiety among Adults in Lithuania and Norway: A Pilot Study	International Journal of Environmental Research and Public Health	2023	0	0	1	Humphris et al. (1995); Haugejorden et al. (2000); Brukiene et al. (2006)	3	≥ 11 (moderate); ≥ 15 (high); ≥ 19 (severe/phobia)	None	Translated into Lithuanian	0
Rachmawati Y.L.; Anjani I.; Sasi A.D.N.	Knowledge, Dental Anxiety, and Patient Expectations During the COVID-19 Pandemic	Pesquisa Brasileira em Odontopediatria e Clinica Integrada	2023	1	1	1	Hamissi et al. (2008)	3	≥ 16 (moderate); ≥ 23 (high); ≥ 26 (severe)	Hamissi et al. (2008)	Used the 4 questions from CDAS, and added 3 questions on the increase in dentist cost, screening and prevention procedures, and risk of COVID-19 transmission in dental clinic	0
Alkuwaiti E.; Alshubaili R.; Alzahrani N.; Khusheim S.; Almunif R.; Alharbi N.; Nazir M.	Dental Anxiety Among Physicians: Relationship with Oral Problems, Dental Visits, and Socio-Demographic Factors	Patient Preference and Adherence	2023	1	1	1	Humphris et al. (2000)	4	≥ 6 (low); ≥ 11 (moderate); ≥ 15 (high); ≥ 19 (extreme)	Giri et al. (2017)		0
Fu, Su-Wei; Li, Shen; Shi, Zhi-Yan; He, Qing-Li	Interrater agreement between children's self-reported and their mothers' proxy-reported dental anxiety: a Chinese cross-sectional study	BMC ORAL HEALTH	2023	1	1	0						1	Response format becomes facial images	MDAS-FIS (facial image scale)	Humphris et al. (1995); Buchanan et al. (2002)	1	≥ 19 (high)	None
Nazir M.A.; Alsharief M.; Al-Ansari A.; El Akel A.; Albishi F.; Khan S.; Alotaibi G.; Alratroot S.	Generalized Anxiety Disorder and Its Relationship with Dental Anxiety among Pregnant Women in Dammam, Saudi Arabia	International Journal of Dentistry	2022	0	1	1	Newton et al. (2005); Bahammam et al. (2014)	0			Translated into Arabic	0
Dai L.; Wu T.; Hu Y.; Li S.; Liu W.	Does the Efficacy of Behavior Management Techniques Differ Between Children From Single-Child and Multi-Child Families?: A Quasi-Experimental Study	Frontiers in Public Health	2022	0	0	1	None	0			Translated into Chinese	0
Moran M.C.; Heaton L.J.; Leroux B.G.; Flake N.M.	Local Anesthetic Efficacy in Marijuana Users and Nonusers: A Pilot Study	Anesthesia progress	2022	0	0	1	None	0				0
Sobol M.; Senejko A.; Blachnio A.; Chwaszcz J.	Dental Anxiety as a Risk Factor for Facebook Intrusion	Community Dental Health	2022	0	1	1	Humphris et al. (2009)	0				0
AlMuhaish, Luba; AlArfaj, AlHanoof; AlGhannam, Maha; AlMutiri, Hadeel; Abuhassan, Sarah; Asiri, Amal; Nazir, Muhammad Ashraf	Dental Anxiety Screening and Management Practices in Dental Practice in Eastern Province Saudi Arabia	PATIENT PREFERENCE AND ADHERENCE	2022	1	1	1	Humphris et al. (2013)	0				0
Saklecha P.; Kishan K.V.; Savaliya K.	Effect of chromotherapy on the anxiety level in the patients undergoing endodontic treatment: A randomized clinical study	Journal of Conservative Dentistry	2022	0	1	1	Humphris et al. (1995)	1	≥ 19 (excessive)	Schauss (1985)		0							The cited reference for anxiety cut-off was published before the introduction of MDAS itself
Ren L.; Liu F.; Guo D.; Gao L.; Ma Y.	ANALYSIS OF THE EFFECT OF FORESIGHT CARE ON ORAL DENTAL IMPLANT SURGERY	Acta Medica Mediterranea	2022	0	1	1	Rodriguez Sanchez et al. (2018)	1	≥ 11 (anxiety)	None	Contained 4 questions only (unclear which Q was omitted)	0
Heaton L.J.; Leroux B.G.; Ramsay D.S.	Development and Testing of an Interpretational Bias Measure of Dental Anxiety	Frontiers in Dental Medicine	2022	0	0	1	Humphris et al. (1995)	1	≥ 19 (high)	None		0
Lal A.; Saeed S.; Ahmed N.; Alam M.K.; Maqsood A.; Zaman M.U.; Abutayyem H.	Comparison of Dental Anxiety While Visiting Dental Clinics before and after Getting Vaccinated in Midst of COVID-19 Pandemic	Vaccines	2022	1	1	1	None	1	≥ 19 (high)	None		0
Ozmen, Elif Esra; Ocak, Metin	Evaluation of dental anxiety: Nyala Region, Sudan	ANNALS OF CLINICAL AND ANALYTICAL MEDICINE	2022	1	1	1	None	1	≥ 19 (high)	Ilguy et al. (2005); Tunc et al. (2005)		0
Dikmen B.; Saral I.; Ucuncu M.K.; Yildiz E.; Yildiz S.O.	The relationship between prevalence of dental anxiety and dental caries: cross-sectional study; [A relação entre a prevalência da ansiedade de tratamentos odontológicos e cárie dentária: estudo transversal]	Brazilian Dental Science	2022	0	1	1	Humphris et al. (1995)	1	≥ 19 (high)	Ilguy et al. (2005); Guentsch et al. (2017)		0
Arkkila J.; Suominen A.; Nolvi S.; Rantavuori K.; Karlsson H.; Karlsson L.; Lahti S.	Associations between temperament dimensions and dental anxiety in parents of the FinnBrain Birth Cohort Study	European Journal of Oral Sciences	2022	1	1	1	Humphris et al. (2000); Newton et al. (2005); Humphris et al. (2013)	1	≥ 19 (high)	Humphris et al. (2013)	Translated into Finnish	0
Karukivi M.; Suominen A.; Scheinin N.M.; Li R.; Ahrnberg H.; Rantavuori K.; Karlsson H.; Karlsson L.; Lahti S.	Gender-specific associations between the dimensions of alexithymia personality trait and dental anxiety in parents of the FinnBrain Birth Cohort Study	European Journal of Oral Sciences	2022	1	1	1	Humphris et al. (2000); Newton et al. (2005); Humphris et al. (2013)	1	≥ 19 (high)	Humphris et al. (2013)	Translated into Finnish	0
Shacham M.; Greenblatt-Kimron L.; Humphris G.; Ben-Ezra M.; Mijiritsky E.	Psychometric Properties of the Hebrew Modified Dental Anxiety Scale in Adult Israeli Population	International Journal of Environmental Research and Public Health	2022	0	1	1	Humphris et al. (1995)	1	≥ 19 (elevated risk)	Humphris et al. (1995)	Translated into Hebrew	0
Toralla O.; Jornet P.L.; Pons-Fuster E.	The Effect of an Informative Video upon Anxiety and Stress in Patients Requiring an Oral Biopsy: A Randomized Controlled Study	International Journal of Environmental Research and Public Health	2022	0	0	1	None	1	≥ 19 (extreme)	Humphris et al. (1995)		0
Nguyen N.T.; Boyd L.D.; Oh U.; Vineyard J.	Patients’ Fear, Stress, and Anxiety Toward Attending Dental Visits During the COVID-19 Pandemic	Journal of Dental Hygiene	2022	0	1	1	Humphris et al. (1995)	1	≥ 19 (high)	Humphris et al. (1995)		0
Çarıkçıoğlu B.	Impact of parental dental anxiety on the oral health-related quality of life of preschool children without negative dental experience	Archives de Pediatrie	2022	0	1	1	Humphris et al. (1995)	1	≥ 11 (moderate)	Freeman et al. (2007)	Translated into Turkish	0
Balkrishna, Acharya; Singh, Kuldeep; Oberoi, Gurpreet; Singh, Pratima; Raj, Preeti; Varshney, Anurag	Psychological Impacts of COVID-19 in Dental Patients are Moderated and Mediated by Hospital-Infection-Control-Policy and Satisfaction-with-Life: A Prospective Observational Dental-COVID Study	PSYCHOLOGY RESEARCH AND BEHAVIOR MANAGEMENT	2022	0	0	1	Corah (1969); Humphris et al. (2000); Humphris et al. (2009); Jain et al. (2018)	1	≥ 19 (high)	Corah (1969); Humphris et al. (2000); Humphris et al. (2009); Jain et al. (2018)		0
Hu J.Y.; Zhou Q.M.; Li W.J.; Deng X.L.; Wang W.Y.; Huang R.L.; Huang J.W.	Effects of Preoperative Anxiety Status on Haemodynamic Changes during and after Tooth Extraction in Middle-aged and Elderly Patients with Hypertension: a Prospective Repeated-Measures Cohort Study	The Chinese journal of dental research : the official journal of the Scientific Section of the Chinese Stomatological Association (CSA)	2022	0	1	1	Humphris et al. (2009)	2	≥ 9 (moderate); ≥ 12 (severe)	None		0							"MDAS includes 5 questions... using a 5-point scale... score ranges from 4 to 20..."
Muneer M.U.; Ismail F.; Munir N.; Shakoor A.; Das G.; Ahmed A.R.; Ahmed M.A.	Dental Anxiety and Influencing Factors in Adults	Healthcare (Switzerland)	2022	1	0	1	None	2	≥ 11 (moderate); ≥ 19 (severe/phobia)	None	Translated into Urdu besides English	0
Saheer A.; Majid S.A.; Raajendran J.; Chithra P.; Chandran T.; Mathew R.A.	Effect of dental anxiety on oral health among the first-time dental visitors: A hospital-based study	Journal of Pharmacy and Bioallied Sciences	2022	0	0	1	Corah (1969)	2	≥ 15 (high); ≥ 19 (phobia)	None		0
Sorunke M.E.; Onigbinde O.O.; Oyapero A.; Coker O.A.	Self-Reported Periodontal Disease and its Association with Dental Anxiety in Lagos, Nigeria	Pesquisa Brasileira em Odontopediatria e Clinica Integrada	2022	0	0	1	Coker et al. (2012)	2	≥ 15 (high); ≥ 19 (very high)	None		0
Hauge M.S.; Stora B.; Willumsen T.	Dental anxiety treatment by a dentist in primary care: A 1-year follow-up study	European Journal of Oral Sciences	2022	0	1	1	Humphris et al. (1995)	2	≥ 15 (high); ≥ 19 (extremely high)	None		0
Kankaala T.; Kaakinen P.; Anttonen V.	Self-reported factors for improving patient's dental care: A pilot study	Clinical and Experimental Dental Research	2022	0	1	1	Humphris et al. (1995); Humphris et al. (2000)	2	≥ 10 (moderate); ≥ 19 (high)	None		0
Lin X.; Li S.; Yang S.; Zheng X.	Preoperative online intervention to dental anxiety in patients with transcrestal sinus floor elevation	Quintessence International	2022	0	0	1	None	2	≥ 10 (moderate); ≥ 19 (extreme)	Humphris et al. (1995); Camacho-Alonso et al. (2019)		0
Singh, Sweta; Acharya, Shashidhar; Bhat, Meghashyam; Chakravarthy, P. Kalyan; Kariya, Pratik	Psycho-social correlates of dental anxiety and its association with caries experience in 12-16-year-old school going children in Southern India	ADVANCES IN HUMAN BIOLOGY	2022	0	1	1	Humphris et al. (1995)	2	≥ 16 (anxiety); ≥ 19 (extreme/phobia)	Humphris et al. (1995)	Translated into Kannada	0
Alghareeb Z.; Alhaji K.; Alhaddad B.; Gaffar B.	Assessment of Dental Anxiety and Hemodynamic Changes during Different Dental Procedures: A Report from Eastern Saudi Arabia	European Journal of Dentistry	2022	0	1	1	Abu-Ghazaleh et al. (2011)	3	≥ 11 (moderate); ≥ 14 (high); ≥ 19 (phobia)	None	Translated into Arabic	0							"The questionnaire comprises five questions about five different scenarios with responses recorded in a five-point Likert scale, where 1 refers to “not anxious” and 5 as “extremely anxious,” yielding a total score ranging from 5 to 25. 18 Patients were then categorized based on their total score into those with no dental anxiety (participants who scored less than 5),..."
Kakar M.S.; Ishfaq Q.; Khattak H.	Dental Anxiety and Its Determinants in Adult Patients of Gilgit Baltistan	Pakistan Armed Forces Medical Journal	2022	0	0	1	None	3	≥ 9 (moderate); ≥ 13 (high); ≥ 15 (severe)	None	Contained 4 questions only (unclear which Q was omitted); called it Coral's MDAS	0
Abbas B.; Maqsood A.; Rahat Geelani S.R.; Sattar M.; Rahim M.; Khurshid Z.	Estimating the Need for Sedation in Patients with Dental Anxiety and Medical Complexities Reporting to Tertiary Care Dental Hospital Using the IOSN Tool	International Journal of Dentistry	2022	0	0	1	None	3	≥ 10 (moderate); ≥ 13 (high); ≥ 18 (very high)	None		0
Arslan I.; Aydinoglu S.	Child and parent preferences for the appearance of dentists with respect to personal protective equipment in paediatric dentistry	International Journal of Paediatric Dentistry	2022	1	1	1	Humphris et al. (2000)	3	≥ 9 (moderate); ≥ 13 (high); ≥ 15 (severe)	None		0
Hassan B.H.; Abd El Moniem M.M.; Dawood S.S.; Alsultan A.A.; Abdelhafez A.I.; Elsakhy N.M.	Dental Anxiety and Oral-Health-Related Quality of Life among Rural Community-Dwelling Older Adults	International Journal of Environmental Research and Public Health	2022	0	1	1	Humphris et al. (1995)	4	≥ 6 (low); ≥ 11 (moderate); ≥ 15 (high); ≥ 19 (extreme/phobia)	Giri et al. (2017)		0							"The answers to all five questions are added together to determine the patient’s level of dental anxiety, yielding a total score of from 5 to 25: 0–5 (not anxious)..."
AlRatroot S.; Alotaibi G.; AlBishi F.; Khan S.; Ashraf Nazir M.	Dental Anxiety Amongst Pregnant Women: Relationship With Dental Attendance and Sociodemographic Factors	International Dental Journal	2022	1	1	1	None	4	≥ 6 (low); ≥ 11 (moderate); ≥ 15 (high); ≥ 19 (extreme)	Giri et al. (2017)		0
Sivaramakrishnan G.; Makki H.; AlDallal S.; Alaswad Z.; Sultan E.; Ahmed S.; AlBanna H.; Alsobaiei M.; AlSalihi L.	The variables associated with dental anxiety and their management in primary care dental clinics in Bahrain: a cross-sectional study	BMC Oral Health	2022	1	1	1	Humphris et al. (2007); Humphris et al. (2016)	5	≥ 6 (extremely low); ≥ 8 (low); ≥ 11 (moderate); ≥ 16 (high); ≥ 19 (phobia)	None		0
Bolme J.; Staniszewski K.; Pedersen T.Ø.	Self-reported dental anxiety and injection phobia among individuals with tattoos and piercings	Journal of Oral Science	2021	0	1	1	Humphris et al. (1995)	0			5-point Likert scale changed from 1-5 to 0-4	0
Musalam K.; Sohal K.S.; Owibingire S.S.; Kileo B.	Magnitude and Determinants of Dental Anxiety among Adult Patients Attending Public Dental Clinics in Dar-Es-Salaam, Tanzania	International Journal of Dentistry	2021	0	1	1	None	0			Added a Q6 on getting teeth extracted; translated into Swahili	0
Kassem El Hajj H.; Fares Y.; Abou-Abbas L.	Psychometric evaluation of the Lebanese Arabic version of the Dental Fear Survey: a cross-sectional study	BMC Oral Health	2021	1	0	1	DeVon et al. (2007); Oliveira et al. (2015)	0			Translated into Arabic	0
Lin C.-Y.; Tofangchiha M.; Scheerman J.F.M.; Tadakamadla S.K.; Chattu V.K.; Pakpour A.H.	Psychometric testing of the modified dental anxiety scale among iranian adolescents during covid-19 pandemic	European Journal of Investigation in Health, Psychology and Education	2021	0	0	1	Humphris et al. (1995); Saatchi et al. (2015)	0			Translated into Persian	0
Thakur S.; Kadam H.; Jha S.; Lall A.; Kondreddy K.; Singh A.	Assessment of anxiety associated with the dental treatments on the quality of life: An original research	Journal of Pharmacy and Bioallied Sciences	2021	0	0	1	Corah (1969)	0				0
Yubiliana G.; Raksanagara A.S.; Susilawati S.	Dental Hypnosis Effectiveness to Cortisol Levels As Dental Anxiety Biomarker and Its Correlation with QoL	Journal of International Dental and Medical Research	2021	0	0	1	None	0				0
Sivrikaya, Efe Can; Yilmaz, Onur; Sivrikaya, Pinar	Dentist-patient communication on dental anxiety using the social media: A randomized controlled trial	SCANDINAVIAN JOURNAL OF PSYCHOLOGY	2021	0	0	1	Ilguy et al. (2005)	0				0
Uchino M.; Yamashita K.; Kibe T.; Shidou R.; Kohjitani A.; Sugimura M.	Effects of intravenous sedation on autonomic nerve activity and the psychological state during tooth extraction: A prospective non-randomized controlled trial	Oral Science International	2021	0	0	1	None	0				0
Yucesoy, Turker; Seker, Elif Dilara; Balci, Rumeysa	Evaluation of Dental Anxiety Levels of Students from Different Departments	MEANDROS MEDICAL AND DENTAL JOURNAL	2021	0	0	1	Humphris et al. (1995); Humphris et al. (2009)	0				0
Dereci O.; Saruhan N.; Tekin G.	The Comparison of Dental Anxiety between Patients Treated with Impacted Third Molar Surgery and Conventional Dental Extraction	BioMed Research International	2021	0	0	1	Tunc et al. (2005); Xu et al. (2020)	0				0
Espejo-Carrera. R.; Asmat-Abanto. A.; Carruitero M.J.; Del Castillo-Huertas O.	Prevalence of dental anxiety in patients attending the dental service of two hospitals managed by the ministry of health of peru.; [Prevalencia de ansiedad dental en pacientes del servicio de odontología de dos hospitales del ministerio de salud del perú.]	Journal of Oral Research	2021	0	1	1	Coolidge et al. (2008a)	1	≥ 19 (phobia)	Sitheeque et al. (2015); Humphris et al. (2016); White et al. (2017)		0
Hauge M.S.; Stora B.; Vassend O.; Hoffart A.; Willumsen T.	Dentist-administered cognitive behavioural therapy versus four habits/midazolam: An RCT study of dental anxiety treatment in primary dental care	European Journal of Oral Sciences	2021	0	1	1	Humphris et al. (1995)	1	≥ 19 (extremely high)	Schuurs et al. (1993); Humphris et al. (1995); Haugejorden et al. (2000); Humphris et al. (2009)		0
Balwani T.R.; Dubey S.G.	Effect of microcurrent electrical stimulation on two acupoints to control anxiety in patients receiving prosthodontics treatment	International Journal of Current Research and Review	2021	0	0	1	None	1	≥ 10 (fair)	None		0							"Modified Dental Anxiety Scale (MDAS) was used to assess the anxiety levels. It has a score of 0-25(not anxious to extremely anxious)."
Berberoğlu B.; Koç N.; Boyacioglu H.; Akçiçek G.; İriağaç Ş.; Doğan Ö.B.; Özgüven A.; Zengin H.Y.; Dural S.; Avcu N.	Assessment of dental anxiety levels among dental emergency patients during the COVID-19 pandemic through the Modified Dental Anxiety Scale	Dental and Medical Problems	2021	0	1	1	Humphris et al. (2000)	1	≥ 19 (high)	None	Translated into Turkish	0							"The Dental Anxiety Scale (DAS), which was created in 1978, serves this purpose.6 In 2000, it was modified by adding the ‘injection’ criteria and called the Modified Dental Anxiety Scale (MDAS).7"
Ahmad, Shakeel; Sana, Usman; Haseeb, Muhammad; Niazi, Iffat Umair; Khan, Zubair Ahmed; Yousaf, Omer	Relationship of Dental Anxiety and Pain during inferior Alveolar Nerve Block	PAKISTAN JOURNAL OF MEDICAL & HEALTH SCIENCES	2021	0	1	1	None	1	≥ 20 (severe)	None	5-point Likert scale changed from 1-5 to 0-4; Asked 10 questions without details	0
Majidi E.; Manshaee G.	Effects of virtual reality exposure therapy on dentophobia in clients of dental offices in Isfahan, Tehran, and Shahrekord (Iran)	Iranian Journal of Psychiatry and Behavioral Sciences	2021	1	1	1	Humphris et al. (2009)	1	≥ 25 (phobia)	None	The assessed dental situations became first visit, in the waiting room, during dental trimming, during scaling, and during anesthesia	0
Alyami Y.D.; Farran J.K.; Alsubhi J.A.; Omar J.A.; Alsoubaia N.A.; Alyami N.F.; Algoufi J.F.; Alshehri R.A.	Dental anxiety among migraine patients	Journal of Medicine and Life	2021	0	1	1	Bahammam et al. (2014)	1	≥ 19 (high)	None	Translated into Arabic	0
Seshadri P.; Ramani P.	Salivary cortisol: A marker of anxiety in response to different dental treatment procedures: A cross sectional study	Journal of International Oral Health	2021	0	0	1	Humphris et al. (1995)	1	≥ ? (high)	None	Translated into Portuguese	0
Bana K.F.M.A.; Mazhar S.; Sadia H.	Attributed factors of dental anxiety on mdas score: A cross sectional study	Journal of the Liaquat University of Medical and Health Sciences	2021	1	1	1	Piano et al. (2019)	1	≥ 19 (anxiety)	None		0
Neetha Pramila M.; Pendyala S.K.; Kondreddy K.	Evaluation of anxiety level in patients before and after meeting a dentist in dental clinics of Hyderabad city, Telangana state, India	International Journal of Dentistry and Oral Science	2021	1	1	1	None	1	≥ 19 (high)	None		0
Rao, Anupama; Raju, Arya; Shankar, Kashyap Rajesh; Vijaya, Kumar; Boloor, Vinita; Patil, Seema	Impact of passive music intervention in subjects with self-reported moderate to high dental anxiety undergoing ultrasonic scaling procedure	JOURNAL OF ORAL HEALTH AND ORAL EPIDEMIOLOGY	2021	1	1	1	Humphris et al. (1995)	1	≥ 13 (moderate)	None		0
Gasparro R.; Leonetti G.; Riccio M.; Irace A.; Sammartino G.; Blasi A.; Scandurra C.; Maldonato N.M.; Sammartino P.; Marenzi G.	Thermography as a method to detect dental anxiety in oral surgery	Applied Sciences (Switzerland)	2021	1	1	1	Humphris et al. (1995)	1	≥ 19 (high)	None		0
Kurki, Pirjo; Korhonen, Maija; Honkalampi, Kirsi; Suominen, Anna Liisa	Patients' multifaceted views of dental fear in a diagnostic interview	ACTA ODONTOLOGICA SCANDINAVICA	2021	0	0	1	Humphris et al. (1995)	1	≥ 11 (moderate)	King et al. (2010)		0
Viitaniemi H.; Suominen A.; Karlsson L.; Mustonen P.; Kortesluoma S.; Rantavuori K.; Rodrigues A.J.; Coimbra B.; Karlsson H.; Lahti S.	Hair cortisol concentrations are associated with dental anxiety during pregnancy	Dentistry Journal	2021	1	1	1	Humphris et al. (2000); Newton et al. (2005); Humphris et al. (2013)	1	≥ 19 (high)	King et al. (2010)		0
Abdouh I.; Porter S.; Fedele S.; Elgendy N.; Aboalshamat K.; Babkair H.A.; Ni Riordain R.	Measuring the impact of systemic sclerosis on oral health-related quality of life in a UK population	Journal of Oral Pathology and Medicine	2021	1	1	1	None	1	≥ 19 (extreme)	Humphris et al. (2013)		0
Lin C.-S.; Lee C.-Y.; Wu S.-Y.; Chen L.-L.; Lee K.-T.; Wang M.-C.; Wang T.-F.	Translation and validation of modified dental anxiety scale based on adult Taiwan population	BMC Oral Health	2021	1	1	1	Humphris et al. (1995)	1	≥ 19 (high)	Humphris et al. (2009); King et al. (2010)	Translated into Chinese	0
Bhattarai B.; Gupta S.; Dahal S.; Roy D.K.; Pant S.; Karki R.; Thakuri T.	Anxiety among patients visiting for periodontal therapy in a tertiary care dental hospital: A descriptive cross-sectional study	Journal of the Nepal Medical Association	2021	1	1	1	None	1	≥ 19 (extreme)	Humphris et al. (2009)	Translated into Nepali	0
Nermo, Hege; Willumsen, Tiril; Rognmo, Kamilla; Thimm, Jens C.; Wang, Catharina Elisabeth Arfwedson; Johnsen, Jan-Are Kolset	Dental anxiety and potentially traumatic events: a cross-sectional study based on the Tromso Study-Tromso 7	BMC ORAL HEALTH	2021	0	1	1	Humphris et al. (2000)	1	≥ 19 (high)	Humphris et al. (2009)		0
Alsoghier A.; Riordain R.N.; Fedele S.; Porter S.	Psychosocial impacts of oral epithelial dysplasia	Journal of Oral Pathology and Medicine	2021	1	1	1	None	1	≥ 19 (anxiety)	Humphris et al. (2000); Humphris et al. (2013)		0
Wu L.; Buchanan H.; van Wijk A.J.	Translation and Validation of the Short Form of the Fear of Dental Pain Questionnaire in China	Frontiers in Psychology	2021	0	1	1	Humphris et al. (1995); Yuan et al. (2008)	1	≥ 19 (very)	Humphris et al. (1995); King et al. (2010)	Translated into Chinese	0
Košir T.; Sajovic J.; Grošelj M.; Fidler A.; Drevenšek G.; Selič-Zupančič P.	Real-life dental examination elicits physiological responses different to visual and auditory dental-related stimuli	PLoS ONE	2021	0	0	1	Humphris et al. (1995)	1	≥ 19 (high)	Humphris et al. (1995); Humphris et al. (2000)		0
Olivieri J.G.; de España C.; Encinas M.; Ruiz X.-F.; Miró Q.; Ortega-Martinez J.; Durán-Sindreu F.	Dental Anxiety, Fear, and Root Canal Treatment Monitoring of Heart Rate and Oxygen Saturation in Patients Treated during the Coronavirus Disease 2019 Pandemic: An Observational Clinical Study	Journal of Endodontics	2021	0	0	1	Humphris et al. (1995)	1	≥ 19 (anxiety)	Humphris et al. (1995)		0
Dadalti M.T.S.; Cunha A.J.L.; Souza T.G.D.; Silva B.A.; Luiz R.R.; Risso P.A.	Anxiety about dental treatment – a gender issue; [Ansiedade em relação ao tratamento dentário - uma questão de gênero]	Acta odontologica latinoamericana	2021	0	1	1	Humphris et al. (1995)	1	≥ 16 (anxiety)	Haugejorden et al. (2000); Nascimento et al. (2011)		0
Salgarello S.; Garo M.L.; Paganelli C.; Vita A.; Salvadori M.; Audino E.	Translation and validation of italian version of index of dental anxiety and fear (Idaf-4c+): A cross-sectional study	Dentistry Journal	2021	1	1	1	Humphris et al. (1995); Facco et al. (2015)	2	≥ 10 (low); ≥ 19 (high)	Yuan et al. (2008)	Translated into Italian	0
Yu J.; Jiang R.; Nie E.-M.; Zhang C.-Y.; Li X.	The Prevalence of Dental Anxiety Associated with Pain among Chinese Adult Patients in Guangzhou	Pain Research and Management	2021	1	1	1	Humphris et al. (1995); Dou et al. (2018)	2	≥ 11 (moderate); ≥ 19 (serious)	Tunc et al. (2005)		0
Kassem El Hajj H.; Fares Y.; Abou-Abbas L.	Assessment of dental anxiety and dental phobia among adults in Lebanon	BMC Oral Health	2021	1	1	1	Humphris et al. (1995)	2	≥ 12 (anxiety); ≥ 14 (phobia)	Novel	Translated into Lebanese Arabic	0
Corcoran M.; Karki S.; Harila V.; Luoto A.; Ylikontiola L.; Sándor G.K.; Anttonen V.	Dental fear among adolescents with cleft	International Journal of Paediatric Dentistry	2021	1	1	1	Humphris et al. (1995)	2	≥ 10 (moderate); ≥ 19 (severe)	None		0
Chishti, Faiza; Hassan, Hammad; Qazi, Samir R.	Dental Anxiety among Students of Lahore, Pakistan	PAKISTAN JOURNAL OF MEDICAL & HEALTH SCIENCES	2021	0	0	1	Humphris et al. (2009); Appukuttan et al. (2015); Saatchi et al. (2015)	2	≥ 11 (moderate); ≥ 19 (phobia)	Humphris et al. (2009)		0
Suleiman A.; Efunkoya A.; Omeje K.; Amole I.	The effect of dental anxiety on surgical time of mandibular third molar disimpaction	Nigerian Journal of Clinical Practice	2021	1	1	1	Humphris et al. (1995)	2	≥ 10 (moderate); ≥ 19 (high)	Humphris et al. (1995); Appukuttan et al. (2015)		0
Torres-Gomez J.; Arnason S.C.; Hoopes W.L.; Vandewalle K.S.	Management of dental anxiety via distraction technique	Journal of Clinical and Experimental Dentistry	2021	1	1	1	Humphris et al. (1995)	2	≥ 11 (moderate); ≥ 15 (high)	Humphris et al. (1995)		0
Dell'Olio F.; Lorusso P.; Barile G.; Favia G.	Brugada Syndrome Updated Risk Assessment and Perioperative Management in Oral Surgery: A Case Series	Journal of Oral and Maxillofacial Surgery	2021	0	0	1	Facco et al. (2015)	2	≥ 10 (moderate); ≥ 19 (severe)	Facco et al. (2015)	Translated into Italian	0
Al-Dhelai T.A.; Al-Ahmari M.M.; Adawi H.A.; Aldowsari M.K.; Al-Ahmari N.M.; Aldosari L.I.; Alqatta R.F.; Al-Moaleem M.M.	Dental Anxiety and Fear among Patients in Jazan, Kingdom of Saudi Arabia: A Cross-sectional Study	Journal of Contemporary Dental Practice	2021	1	1	1	Humphris et al. (1995)	2	≥ 12 (high); ≥ 19 (severe)	Corah et al. (1978); Coolidge et al. (2008b); Al Jasser et al. (2019); Jumaymi et al. (2020); Madfa et al. (2020)		0							"The DA score was the total of five answers and can range from 5 to 25. A score lower than 5 was measured as low,..."
Aljohani M.; Ashley M.; Alshammari F.R.; Yates J.	Assessment of dental anxiety using modified dental anxiety scale among adults with cleft lip and/or palate	Saudi Dental Journal	2021	1	1	1	None	2	≥ 11 (moderate); ≥ 19 (extreme)	Caltabiano et al. (2018); Chowdhury et al. (2019)		0
Alharbi, Faisal S.; Alhodaithy, Mazen Abdurrhman; Farhan, Mohammed	The Prevalence of Dental Anxiety among Dental Patients in Qassim Region	JOURNAL OF PHARMACEUTICAL RESEARCH INTERNATIONAL	2021	0	1	1	Humphris et al. (2000); Bahammam et al. (2014); Al-Nasser et al. (2016)	2	≥ 11 (moderate); ≥ 19 (extreme)	Al-Khalifa (2015)	Translated into Arabic	0
Said A.H.; Mond F.N.; Zarim K.A.; Ibrahim N.R.; Draman S.	Prevalence of Dental Anxiety Among Transgender Women in Malaysia and its Associated Factor	Journal of International Dental and Medical Research	2021	1	0	1	Humphris et al. (2009)	3	≥ 6 (low); ≥ 11 (moderate); ≥ 19 (extreme/phobia)	None	Translated into Malay	0
Silvestre F.J.; Martinez-Herrera M.; García-López B.; Silvestre-Rangil J.	Influence of anxiety and anesthetic vasoconstrictors upon hemodynamic parameters during dental procedures in controlled hypertensive and non-hypertensive patients	Journal of Clinical and Experimental Dentistry	2021	0	0	1	None	3	≥ 9 (moderate); ≥ 13 (high); ≥ 15 (severe)	Humphris et al. (1995)		0
Gurram P.; Narayanan V.; Chandran S.; Ramakrishnan K.; Subramanian A.; Kalakumari A.P.	Effect of Heartfulness Meditation on Anxiety and Perceived Pain in Patients Undergoing Impacted Third Molar Surgery	Journal of Oral and Maxillofacial Surgery	2021	0	1	1	None	4	≥ 6 (low); ≥ 11 (moderate); ≥ 15 (high); ≥ 19 (extreme/phobia)	Humphris et al. (2009)		0							"The scores for each of these 5 questions were added to calculate the total dental anxiety ranging from 5 to 25. The score of 0 to 5 is considered not anxious..."
Alhareky, Muhanad; Nazir, Muhammad Ashraf; AlGhamdi, Lamia; Alkadi, Mariam; AlBeajan, Noura; AlHossan, May; AlHumaid, Jehan	Relationship Between Maternal Dental Anxiety and Children's Dental Caries in the Eastern Province of Saudi Arabia	CLINICAL COSMETIC AND INVESTIGATIONAL DENTISTRY	2021	1	1	1	Goyal et al. (2019)	4	≥ 6 (low); ≥ 11 (moderate); ≥ 15 (high); ≥ 19 (extreme)	Giri et al. (2017)	Translated into Arabic	0
Selvi V.T.T.; Devi R.G.; Jothipriya A.	Prevalence of dental anxiety among the OP patients in Saveetha Dental College	Drug Invention Today	2020	1	1	1	None	0			Response descriptives were from CDAS; 5-point Likert scale became 4-point; Added questions on teeth being looked, filled, and extracted, and deleted Q2	0
Shivanna V.; Jain Y.; Valluri R.; Birra V.; Kumar V.; Ealla K.K.R.	Estimation of dental anxiety levels before and after dental visit in children with visual impairment using modified dental anxiety scale in braille text	Journal of International Society of Preventive and Community Dentistry	2020	1	1	1	Humphris et al. (1995); Humphris et al. (2000)	0			Response descriptives were from CDAS; Translated into Telugu braille	0
Wong H.M.; Peng S.-M.; Perfecto A.; McGrath C.P.J.	Dental anxiety and caries experience from late childhood through adolescence to early adulthood	Community Dentistry and Oral Epidemiology	2020	0	1	1	Humphris et al. (1995); Yuan et al. (2008)	0			Translated into Chinese	0
Stan, Dorina; Voicu, Dragos F.	Dental Fear - Prevalence and Ways to Combat It	BRAIN-BROAD RESEARCH IN ARTIFICIAL INTELLIGENCE AND NEUROSCIENCE	2020	0	0	1	None	0				0
Toledano-Serrabona J.; Sánchez-Torres A.; Camps-Font O.; Figueiredo R.; Gay-Escoda C.; Valmaseda-Castellón E.	Effect of an Informative Video on Anxiety and Hemodynamic Parameters in Patients Requiring Mandibular Third Molar Extraction: A Randomized Clinical Trial	Journal of Oral and Maxillofacial Surgery	2020	0	0	1	Humphris et al. (1995)	0				0
Alfotawi R.; Alhowikan A.; Alfadhel A.; Premnath S.; Tawhari J.; Alhamid A.; Bahammam S.	A Novel assessment tool monitoring the level of patient anxiety during third molar surgery procedure	Heliyon	2020	0	1	1	Hollander et al. (2016)	0				0
Jiang M.Y.W.; Upton E.; Newby J.M.	A randomised wait-list controlled pilot trial of one-session virtual reality exposure therapy for blood-injection-injury phobias	Journal of Affective Disorders	2020	0	1	1	Humphris et al. (1995)	0				0
Wong, Hai Ming; Zhang, Yu Yuan; Perfecto, Antonio; McGrath, Colman P. J.	Dental fear association between mothers and adolescents-a longitudinal study	PEERJ	2020	1	1	1	Humphris et al. (1995)	0				0
Omezli M.M.; Torul D.; Kahveci K.	Does Watching Videos Increase the Perioperative Anxiety in Patients Undergoing Third Molar Surgery? A Randomized Trial	Journal of Oral and Maxillofacial Surgery	2020	0	1	1	Tunc et al. (2005)	1	≥ 19 (high)	None		0
Jadhav G.R.; Mittal P.	Evaluation of aromatherapy on success rate of inferior alveolar nerve block in teeth with irreversible pulpitis: A prospective randomized clinical trial	Quintessence International	2020	0	1	1	None	1	≥ 18 (high/phobia)	None		0
Arora G.; Humphris G.; Lahti S.; Richards D.; Freeman R.	Depression, drugs and dental anxiety in prisons: A mediation model explaining dental decay experience	Community Dentistry and Oral Epidemiology	2020	1	1	1	Humphris et al. (1995)	1	≥ 19 (extreme)	None		0
Wu L.; Buchanan H.	Translation and validation of the Revised Dental Beliefs Survey (DBS-R) in China	Psychology, Health and Medicine	2020	0	1	1	Humphris et al. (1995); Yuan et al. (2008)	1	≥ 19 (very)	King et al. (2010)	Translated into Chinese	0
Ogawa M.; Sago T.; Lahti S.; Taniguchi S.	Psychometric properties of the japanese version of the single dental anxiety question: A cross-sectional online survey	Open Dentistry Journal	2020	1	1	1	Humphris et al. (1995)	1	≥ 19 (high)	King et al. (2010)	Translated into Japanese	0
Nazir M.; Alhareky M.	Dental Phobia among Pregnant Women: Considerations for Healthcare Professionals	International Journal of Dentistry	2020	1	1	1	Bahammam et al. (2016)	1	≥ 19 (high/phobia)	Humphris et al. (2009); King et al. (2010)	Translated into Arabic besides English	0
Ma K.W.; Mak C.M.; Wong H.M.	Development of a subjective scale for sound quality assessments in building acoustics	Journal of Building Engineering	2020	0	1	1	Humphris et al. (1995); Humphris et al. (2000); Humphris et al. (2009)	1	≥ 19 (high)	Humphris et al. (2009)		0
Ogawa M.; Sago T.; Furukawa H.	The Reliability and Validity of the Japanese Version of the Modified Dental Anxiety Scale among Dental Outpatients	Scientific World Journal	2020	1	1	1	Humphris et al. (1995); Furukawa et al. (2010)	1	≥ 19 (high)	Humphris et al. (1995)	Translated into Japanese	0
Esa R.; Jamaludin M.; Yusof Z.Y.M.	Impact of maternal and child dental anxiety on oral health-related quality of life of 5-6-year-old preschool children	Health and Quality of Life Outcomes	2020	0	1	1	Humphris et al. (1995); Humphris et al. (2000); Sitheeque et al. (2015)	1	≥ 19 (extreme/phobia)	Humphris et al. (1995)	Translated into Malay	0
Kilinc, Yeliz; Erguven, Sara Samur; Senel, Figen Cizmeci; Karaoglanoglu, Serpil	Evaluation of Dental Anxiety Before Oral Surgery in Epileptic Patients	JOURNAL OF BASIC AND CLINICAL HEALTH SCIENCES	2020	0	0	1	None	1	≥ 19 (high)	Aznar-Arasa et al. (2014)		0
Jumaymi A.K.; Faqehi W.H.; Hamdi S.A.; Jarab M.B.; Essa A.A.; Abdulfattah M.A.; Qassadi T.M.; Alnami R.H.; Al Moaleem M.M.	Level of dental anxiety and its relation to khat chewing in jazan population: A cross-sectional study	Journal of Contemporary Dental Practice	2020	1	1	1	Al-Namankany et al. (2014); Al-Nasser et al. (2016)	2	≥ 12 (moderate); ≥ 19 (severe)	None	Translated into Arabic	0
Xu J.-L.; Xia R.	Influence factors of dental anxiety in patients with impacted third molar extractions and its correlation with postoperative pain: A prospective study	Medicina Oral Patologia Oral y Cirugia Bucal	2020	0	0	1	Montero et al. (2017)	2	≥ 12 (anxiety); ≥ 19 (phobia)	None		0
Lahti S.; Suominen A.; Freeman R.; Lähteenoja T.; Humphris G.	Virtual Reality Relaxation to Decrease Dental Anxiety: Immediate Effect Randomized Clinical Trial	JDR Clinical and Translational Research	2020	0	0	1	Humphris et al. (2000); Yuan et al. (2008); Humphris et al. (2013)	2	≥ 10 (moderate); ≥ 19 (high)	None		0
Lahti S.M.; Tolvanen M.M.; Humphris G.; Freeman R.; Rantavuori K.; Karlsson L.; Karlsson H.	Association of depression and anxiety with different aspects of dental anxiety in pregnant mothers and their partners	Community Dentistry and Oral Epidemiology	2020	1	1	1	Humphris et al. (2000); Newton et al. (2005); Humphris et al. (2013)	2	≥ 10 (low); ≥ 19 (high)	King et al. (2010)	Translated into Finnish and Swedish	0
Sghaireen M.G.	Effect of Verbal and Visual Information on the Level of Anxiety among Dental Implant Patients	Journal of Contemporary Dental Practice	2020	0	1	1	Corah (1978)	2	≥ 11 (moderate); ≥ 19 (severe)	Humphris et al. (1995); Jivraj et al. (2006); Coolidge et al. (2008a)		0
Hagqvist O.; Tolvanen M.; Rantavuori K.; Karlsson L.; Karlsson H.; Lahti S.	Changes in dental fear and its relations to anxiety and depression in the FinnBrain Birth Cohort Study	European Journal of Oral Sciences	2020	1	1	1	Humphris et al. (1995); Humphris et al. (2000)	2	≥ 10 (low); ≥ 19 (high)	Humphris et al. (1995)		0
Rehman K.; Karim A.A.; Mohiuddin S.; Zaidi A.B.	Psychometric assessment of dental phobia and treatment deferral among undergraduate students of health sciences: A cross sectional study	Khyber Medical University Journal	2020	0	1	1	None	2	≥ 11 (moderate); ≥ 19 (high)	Hagqvist et al. (2018)		0
AlAssadi, Dalal R.; Alduhaimi, Nasser, I; AlSaadoun, Farah G.; Almarzuqi, Wsayef H.; Alenezi, Mona A.; Binhayyan, Faisal M.; Kotha, Sunil B.	ASSESSMENT OF DENTAL ANXIETY AMONG THE ADOLESCENT PATIENTS VISITING THE PRIVATE UNIVERSITY UNDERGRADUATE DENTAL CLINICS IN RIYADH CITY, SAUDI ARABIA	ANNALS OF DENTAL SPECIALTY	2020	1	1	1	Phodse et al. (2017)	3	≥ 10 (moderate); ≥ 16 (high); ≥ 19 (phobia)	None	Translated into Arabic	0
Onwuka C.; Udeabor S.; Al-Hunaif A.; Al-Shehri W.; Al-Sahman L.	Does preoperative dental anxiety play a role in postoperative pain perception after third molar surgery?	Annals of African Medicine	2020	0	0	1	None	3	≥ ? (low); ≥ ? (moderate); ≥ ? (severe)	None		0
Pylińska-Dąbrowska D.; Starzyńska A.; Jerzy Cubała W.; Ragin K.; Alterio D.; Jereczek-Fossa B.A.	Psychological functioning of patients undergoing oral surgery procedures during the regime related with sars-cov-2 pandemic	Journal of Clinical Medicine	2020	0	1	1	Corah (1969); Humphris et al. (1995); Humphris et al. (2000); Bonafé et al. (2016)	3	≥ 6 (low); ≥ 11 (moderate); ≥ 14 (high)	None		0
Sruthi, S.; Gurunathan, Deepa	Use of Salivary Alpha Amylase to Evaluate Dental Stress in Children during their First and Subsequent Visits: A Pilot Study	JOURNAL OF CLINICAL AND DIAGNOSTIC RESEARCH	2020	0	0	1	Humphris et al. (1995)	3	≥ 6 (low); ≥ 12 (moderate); ≥ 19 (severe)	Lopez-Jornet et al. (2014)		0
Esmaeili H.; Malekzadeh M.; Esmaeili D.; Nikeghbal F.	Dental anxiety and the effectiveness of local anesthesia	Brazilian Journal of Oral Sciences	2020	0	1	1	None	3	≥ 10 (moderate); ≥ 13 (high); ≥ 18 (extreme)	Humphris et al. (1995)		0
Prihastari L.; Iswara R.A.; Afiani G.A.; Ramadhan F.; Octaviani M.; Hidayat W.A.; Faqih M.A.; Ronal A.	The relationship between dental fear,anxiety and sociodemography in Jakarta, Indonesia	Dental Journal	2020	0	1	1	Dailey et al. (2001)	4	≥ 6 (somewhat); ≥ 11 (moderate); ≥ 15 (high); ≥ 19 (extreme)	None		0
Packyanathan, Jerusha S.; Lakshmanan, Reema; Jayashri, P.	Effect of music therapy on anxiety levels on patient undergoing dental extractions	JOURNAL OF FAMILY MEDICINE AND PRIMARY CARE	2019	1	1	1	None	0			Added 3 questions on getting teeth extracted, seeing instruments for extraction, and seeing blood/blood-stained objects	0
AlQhtani F.A.; Pani S.C.	Parental anxiety associated with children undergoing dental treatment	European Journal of Paediatric Dentistry	2019	0	0	1	Bahammam et al. (2014)	0			Translated into Arabic	0
Goyal, Jyoti; Menon, Ipseeta; Singh, Ricky Pal; Sharma, Anubhav; Passi, Deepak; Bhagia, Preeti	Association between maternal dental anxiety and its effect on the oral health status of their child: An institutional cross sectional study	JOURNAL OF FAMILY MEDICINE AND PRIMARY CARE	2019	0	1	1	Newton et al. (2005)	0			Translated into Hindi	0
Zanette G.; Favero R.; Brunello S.; Favero L.; Facco E.	Child dental anxiety and its relationship with parents’ anxiety	International Journal of Clinical Dentistry	2019	0	0	1	Facco et al. (2015)	0				0
Alsanawi E.A.; Abusaris R.; El-Metwally A.A.	Cross-cultural adaptation and validation of the arabic version of the index of dental anxiety and fear (IDAF-4C)	Journal of Oral Science	2019	0	0	1	Humphris et al. (1995)	0				0
Saincher, Rishi Raghav; Pentapati, Kalyana Chakravarthy; Gadicherla, Srikanth	Effect of audio-visual treatment information on hemodynamic parameters during the transalveolar extraction of mandibular third molars: A randomized clinical trial	JOURNAL OF INTERNATIONAL SOCIETY OF PREVENTIVE AND COMMUNITY DENTISTRY	2019	0	0	1	None	0				0
Kothari, Shreya; Gurunathan, Deepa	Factors influencing anxiety levels in children undergoing dental treatment in an undergraduate clinic	JOURNAL OF FAMILY MEDICINE AND PRIMARY CARE	2019	0	0	1	None	0				0
Mithun Pai B.H.; Rajesh G.; Shenoy R.; Rao A.; Yellapurkar S.	Factors influencing dental avoidance behavior among adolescents in india- application of contemplation ladder	Indian Journal of Public Health Research and Development	2019	0	0	1	Humphris et al. (2009)	0				0
Karan N.B.	Influence of lavender oil inhalation on vital signs and anxiety: A randomized clinical trial	Physiology and Behavior	2019	0	0	1	None	0				0
Sancak K.T.; Akal Ü.K.	Effect of Verbal and Written Information and Previous Surgical Experience on Anxiety During Third Molar Extraction	Journal of Oral and Maxillofacial Surgery	2019	0	1	1	Humphris et al. (2006)	0				0
Gujjar K.R.; van Wijk A.; Kumar R.; de Jongh A.	Efficacy of virtual reality exposure therapy for the treatment of dental phobia in adults: A randomized controlled trial	Journal of Anxiety Disorders	2019	0	1	1	Humphris et al. (1995)	0				0
Acharya S.; Pentapati K.; Srinivasan S.; Khatri S.	Factors affecting the interrelationship between cynical hostility and dental anxiety among dental patients	Indian Journal of Dental Research	2019	0	1	1	Acharya (2008)	0				0
Ozlek E.; Yıldırım A.; Koc A.; Boysan M.	Socio-demographic determinants of dental anxiety and fear among college students	Eastern Journal of Medicine	2019	0	1	1	None	0				0
Baskran R.N.R.; Lakshmanan R.	Assessment of effect of chamomile oil on dental anxiety for patients undergoing extraction – A randomized controlled trial	Drug Invention Today	2019	1	1	1	Corah (1969)	0				0
Yamashita K.; Kibe T.; Ohno S.; Kohjitani A.; Sugimura M.	The Effects of Music Listening During Extraction of the Impacted Mandibular Third Molar on the Autonomic Nervous System and Psychological State	Journal of Oral and Maxillofacial Surgery	2019	1	1	1	None	0				0
Gupta P.; Mahajan P.; Monga P.; Thaman D.; Khinda V.I.S.; Gupta A.	Evaluation of the efficacy of nitrous oxide inhalation sedation on anxiety and pain levels of patients undergoing endodontic treatment in a vital tooth: A prospective randomized controlled trial	Journal of Conservative Dentistry	2019	0	0	1	Clark et al. (2008)	1	≥ 19 (anxiety)	None		0
Yakar B.; Kaygusuz T.Ö.; Pırınçcı E.	Evaluation of Dental Anxiety and Fear in Patients who Admitted to the Faculty of Dentistry: Which Patients are More Risky in terms of Dental Anxiety	Ethiopian journal of health sciences	2019	0	1	1	Humphris et al. (1995)	1	≥ 19 (high)	Ilgüy et al. (2005)		0
Höglund M.; Bågesund M.; Shahnavaz S.; Wårdh I.	Evaluation of the ability of dental clinicians to rate dental anxiety	European Journal of Oral Sciences	2019	0	0	1	Humphris et al. (1995)	1	≥ 19 (high)	Humphris et al. (2013)		0
Coxon J.D.; Hosey M.-T.; Newton J.T.	The oral health of dentally phobic 12- and 15-year-olds: a descriptive analysis of the 2013 Child Dental Health Survey	British Dental Journal	2019	0	0	1	Humphris et al. (1995)	1	≥ 19 (phobia)	Humphris et al. (2009); Humphris et al. (2013); Porritt et al. (2013)		0
Zegan, Georgeta; Anistoroaei, Daniela; Cernei, Eduard Radu; Toma, Vasilica; Sodor, Alina; Carausu, Elena Mihaela	ASSESSMENT OF PATIENT ANXIETY BEFORE DENTAL TREATMENT	ROMANIAN JOURNAL OF ORAL REHABILITATION	2019	0	0	1	Humphris et al. (1995)	1	≥ 19 (severe/phobia)	Humphris et al. (1995); King et al. (2010)		0
Camacho-Alonso F.; Vilaplana-Vivo J.; Caballero-Guerrero P.M.; Pato-Mourelo J.; Sánchez-Siles M.	Impact of audiovisual information on anxiety and fear in patients undergoing dental implant treatment	Clinical Implant Dentistry and Related Research	2019	0	0	1	None	1	≥ 19 (extreme)	Humphris et al. (1995); Coolidge et al. (2008a)		0
Ougradar A.; Ahmed B.	Patients' perceptions of the benefits of virtual reality during dental extractions	British Dental Journal	2019	0	1	1	None	2	≥ 11 (moderate); ≥ 19 (severe)	Wali et al. (2014); Appukuttan (2016)		0
Zhang X.; Wang B.; Qiao S.-C.; Gu Y.-X.; Shi J.-Y.; Lai H.-C.	A study on the prevalence of dental anxiety, pain perception, and their interrelationship in Chinese patients with oral implant surgery	Clinical Implant Dentistry and Related Research	2019	1	1	1	Humphris et al. (1995)	2	≥ 10 (moderate); ≥ 19 (severe)	Suhani et al. (2016)		0
Al Jasser R.; Almashaan G.; Alwaalan H.; Alkhzim N.; Albougami A.	Dental anxiety among dental, medical, and nursing students of two major universities in the central region of the Kingdom of Saudi Arabia: A cross-sectional study	BMC Oral Health	2019	1	1	1	Al-Nasser et al. (2016)	2	≥ 12 (mild); ≥ 19 (anxiety)	None	Translated into Arabic	0
Kumar V.; Goud E.; Turagam N.; Mudrakola D.; Ealla K.; Bhoopathi P.	Prevalence of dental anxiety level in 6-to 12-year-old South Indian children	Journal of Pharmacy and Bioallied Sciences	2019	1	1	1	Humphris et al. (1995); Humphris et al. (2000)	2	≥ 12 (mild); ≥ 19 (anxiety)	None	Response descriptives were from CDAS	0
Alamri, Saeed Ahmed; Alshammari, Sulaiman A.; Baseer, Mohammad Abdul; Assery, Mansour K.; Ingle, Navin Anand	Validation of Arabic version of the Modified Dental Anxiety Scale (MDAS) and Kleinknecht's Dental Fear Survey Scale (DFS) and combined self-modified version of this two scales as Dental Fear Anxiety Scale (DFAS) among 12 to 15 year Saudi school students in Riyadh city	JOURNAL OF INTERNATIONAL SOCIETY OF PREVENTIVE AND COMMUNITY DENTISTRY	2019	0	0	1	None	2	≥ ? (moderate); ≥ ? (extreme)	None	Translated into Arabic	0
Sinha, Ekta; Rekha, R.; Nagashree, S. R.	Anxiety of Dental Treatment among Patients Visiting Primary Health Centers	JOURNAL OF INDIAN ASSOCIATION OF PUBLIC HEALTH DENTISTRY	2019	1	1	1	Humphris et al. (1995)	2	≥ 11 (fairly); ≥ 15 (very)	None	Translated into Kannada besides English	0
Dell'Olio, Fabio; Capodiferro, Saverio; Lorusso, Pantaleo; Limongelli, Luisa; Tempesta, Angela; Massaro, Maria; Grasso, Salvatore; Favia, Gianfranco	Light Conscious Sedation in Patients with Previous Acute Myocardial Infarction Needing Exodontia: An Observational Study	CUREUS JOURNAL OF MEDICAL SCIENCE	2019	0	0	1	Facco et al. (2015)	2	≥ 14 (anxiety); ≥ 18 (phobia)	None		0
Premkumar, K. S.; Aafaque, Syed J.; Sumalatha, S.; Narendran, N.	Effect of Aromatherapy on Dental Anxiety Among Orthodontic Patients: A Randomized Controlled Trial	CUREUS JOURNAL OF MEDICAL SCIENCE	2019	0	1	1	None	2	≥ 13 (anxiety); ≥ 19 (extreme)	None		0
Chowdhury C.R.; Khijmatgar S.; Chowdhury A.; Harding S.; Lynch E.; Gootveld M.	Dental anxiety in first- and final-year Indian dental students	BDJ Open	2019	1	1	1	Giri et al. (2017)	2	≥ 11 (moderate); ≥ 19 (extreme)	None		0
Kankaanpää R.; Auvinen J.; Rantavuori K.; Jokelainen J.; Karppinen J.; Lahti S.	Pressure pain sensitivity is associated with dental fear in adults in middle age: Findings from the Northern Finland 1966 birth cohort study	Community Dentistry and Oral Epidemiology	2019	1	1	1	Humphris et al. (1995); Humphris et al. (2000); Viinikangas et al. (2007)	2	≥ 10 (moderate); ≥ 19 (high)	Humphris et al. (2013)	Translated into Finnish	0
Korpela, Ilona; Vaununmaa, Katri; Tolvanen, Mimmi; Suominen, Auli; Freeman, Ruth; Lahti, Satu	Dental students' and patients' perceived importance and knowledge of dental anxiety	EUROPEAN JOURNAL OF DENTAL EDUCATION	2019	1	1	1	Humphris et al. (1995); Humphris et al. (2000)	2	≥ 10 (low); ≥ 19 (high)	Humphris et al. (1995); Humphris et al. (2000); Yuan et al. (2008)		0
Høyvik A.C.; Lie B.; Willumsen T.	Dental anxiety in relation to torture experiences and symptoms of post-traumatic stress disorder	European Journal of Oral Sciences	2019	1	1	1	Humphris et al. (1995)	2	≥ 15 (anxiety); ≥ 19 (very)	Humphris et al. (1995)		0
Bhatt, Sumeet; Gaur, Ambika	Comparative assessment of dental anxiety among dental and pharmacy students in Paonta Sahib, Himachal Pradesh	JOURNAL OF INDIAN ASSOCIATION OF PUBLIC HEALTH DENTISTRY	2019	1	1	1	None	2	≥ 11 (moderate); ≥ 18 (extremely)	Freeman et al. (2007)		0
Shekhar S.	The effects of audio-visual distraction techniques on dental treatment anxiety during local anaesthetic procedures in children	Journal of International Dental and Medical Research	2019	0	1	1	None	3	≥ 11 (fair); ≥ 16 (bad); ≥ 21 (poor)	None	Translated into Kannada, Malayalam and Coorgi	0							"The MDAS contained 5 questionnaires with an fixed alternative answers ranging from not anxious to extremely anxious on a likert-type scale starting from 1 (not anxious) to 5 (extremely anxious)... The total score of MDAS in each child was calculated and inferred based on the interpretation of the clinical psychologist as 0-10 (good);11-15 (fair); 16-20 (bad); 21-25 (poor)
Maulina T.; Ridho S.N.; Putri F.A.	Validation of modified dental anxiety scale for dental extraction procedure (MDAS-DEP)	Open Dentistry Journal	2019	1	1	0						1	Only the question about local anethesia injection was kept, whereas other 4 questions were changed to: (1) If you were told that one of your teeth had to be extracted, how would you feel; (2) If you were about to go to the dentist tomorrow to have your tooth extracted, how would you feel; (3) If you were sitting in the waiting room waiting for your dental extraction procedure, how would you feel;…	MDAS-DEP (dental extraction procedure)	Humphris et al. (1995); Humphris et al. (2009)	0
Gajic, Milica; Lalic, Maja; Kalevski, Katarina; Marjanovic, Marjan	Oral health-related quality of life among Belgrade adolescents	VOJNOSANITETSKI PREGLED	2018	1	1	1	Humphris et al. (1995)	0			5-point Likert scale changed from 1-5 to 0-4	0
Pakpour A.H.; Lin C.-Y.; Kumar S.; Fridlund B.; Jansson H.	Predictors of oral health-related quality of life in Iranian adolescents: A prospective study	Journal of investigative and clinical dentistry	2018	0	1	1	Humphris et al. (1995)	0			Translated into Persian	0
Eren, Gulnihal; Turkoglu, Oya	Dental Anxiety in Relationship to Demographic Status and Periodontal Health in Adults	MEANDROS MEDICAL AND DENTAL JOURNAL	2018	0	1	1	Humphris et al. (1995); Tunc et al. (2005)	0			Translated into Turkish	0
Shetty R.M.; Gadekar T.R.	RMS tactile scale: An innovative tactile anxiety scale for visually impaired children	Journal of Indian Society of Pedodontics and Preventive Dentistry	2018	0	1	1	Humphris et al. (1995)	1	≥ 19 (high)	None		0
Dou L.; Vanschaayk M.M.; Zhang Y.; Fu X.; Ji P.; Yang D.	The prevalence of dental anxiety and its association with pain and other variables among adult patients with irreversible pulpitis	BMC Oral Health	2018	1	1	1	Humphris et al. (1995)	1	≥ 19 (phobia)	None	Translated into Chinese	0
Gujjar K.R.; Van Wijk A.; Sharma R.; De Jongh A.	Virtual Reality Exposure Therapy for the Treatment of Dental Phobia: A Controlled Feasibility Study	Behavioural and Cognitive Psychotherapy	2018	1	1	1	Humphris et al. (1995)	1	≥ 15 (phobia)	None		0
Keles, Sultan; Abacigil, Filiz; Adana, Filiz; Yesilfidan, Duygu; Okyay, Pinar	The Association Between Dental Anxiety and Oral Health Related Quality of Life Among Individuals with Mild Intellectual Disability	MEANDROS MEDICAL AND DENTAL JOURNAL	2018	0	1	1	Humphris et al. (1995)	1	≥ 19 (anxiety)	Ilguy et al. (2005)	Response descriptives were from CDAS	0
Caltabiano M.L.; Croker F.; Page L.; Sklavos A.; Spiteri J.; Hanrahan L.; Choi R.	Dental anxiety in patients attending a student dental clinic	BMC Oral Health	2018	1	1	1	Humphris et al. (1995)	1	≥ 19 (high)	Humphris et al. (2000)		0
Oyapero A.; Edomwonyi A.; Adeniyi A.A.	Can the fear of the chair be worsened by dental appointments?	Dental Hypotheses	2018	1	1	1	Humphris et al. (1995)	2	≥ 10 (moderate); ≥ 19 (high)	Humphris et al. (2013)		0
Hagqvist O.; Tolvanen M.; Rantavuori K.; Karlsson L.; Karlsson H.; Lahti S.	Short-term longitudinal changes in adult dental fear	European Journal of Oral Sciences	2018	0	1	1	None	2	≥ 10 (moderate); ≥ 19 (high)	Humphris et al. (1995)		0
Taran P.K.; Kaya M.S.; Bakkal M.; Ozalp S.	The effect of parenting styles on behavior management technique preferences in a Turkish population	Pediatric Dentistry	2018	1	1	1	Tunc et al. (2005)	2	≥ 11 (moderate); ≥ 19 (high)	Freeman et al. (2007)	Translated into Turkish	0
Jafari A.; Pouramir M.; Shirzad A.; Motallebnejad M.; Bijani A.; Moudi S.; Abolghasem-Zade F.; Dastan Z.	Evaluation of salivary alpha amylase as a biomarker for dental anxiety	Iranian Journal of Psychiatry and Behavioral Sciences	2018	0	1	1	None	3	≥ 6 (low); ≥ 12 (moderate); ≥ 19 (severe/phobia)	Lopez-Jornet et al. (2014)		0
Katsouda M.; Provatenou E.; Arapostathis K.; Coolidge T.; Kotsanos N.	The Greek version of the Gagging Assessment Scale in children and adolescents: psychometric properties, prevalence of gagging, and the association between gagging and dental fear	International Journal of Paediatric Dentistry	2017	0	1	1	None	0			Translated into Greek	0
Kroniņa L.; Rasčevska M.; Care R.	Psychosocial factors correlated with children's dental anxiety	Stomatologija	2017	0	0	1	Humphris et al. (1995)	0			Translated into Latvian	0
Montero J.; Gómez-Polo C.	Personality traits and dental anxiety in self-reported bruxism. A cross-sectional study	Journal of Dentistry	2017	1	1	1	Coolidge et al. (2008a)	0			Translated into Spanish	0
Appukuttan, Deva Priya; Cholan, Priyanka K.; Tadepalli, Anupama; Subramanian, Sangeetha	Evaluation of Dental Anxiety and its Influence on Dental Visiting Pattern among Young Adults in India: A Multicentre Cross Sectional Study	ANNALS OF MEDICAL AND HEALTH SCIENCES RESEARCH	2017	1	1	1	Corah (1969); Appukuttan et al. (2012)	0			Translated into Tamil besides English	0
Kazancioglu, Hakki-Oguz; Dahhan, Ameer-Shani; Acar, Ahmet-Hueseyin	How could multimedia information about dental implant surgery effects patients' anxiety level?	MEDICINA ORAL PATOLOGIA ORAL Y CIRUGIA BUCAL	2017	0	1	1	Koroluk (2000)	0			Translated into Turkish	0
Hally J.; Freeman R.; Yuan S.; Humphris G.	The importance of acknowledgement of emotions in routine patient psychological assessment: The example of the dental setting	Patient Education and Counseling	2017	0	1	1	Humphris et al. (1995)	0				0
Cho S.-Y.; Kim E.; Park S.-H.; Roh B.-D.; Lee C.-Y.; Lee S.-J.; Jung I.-Y.	Effect of Topical Anesthesia on Pain from Needle Insertion and Injection and Its Relationship with Anxiety in Patients Awaiting Apical Surgery: A Randomized Double-blind Clinical Trial	Journal of Endodontics	2017	1	1	1	Humphris et al. (1995)	1	≥ 12 (high)	None		0
Guentsch A.; Stier C.; Raschke G.F.; Peisker A.; Fahmy M.D.; Kuepper H.; Schueler I.	Oral health and dental anxiety in a German practice-based sample	Clinical Oral Investigations	2017	1	1	1	Humphris et al. (1995)	1	≥ 19 (anxiety)	Humphris et al. (2011)	Translated into German	0
White A.M.; Giblin L.; Boyd L.D.	The Prevalence of Dental Anxiety in Dental Practice Settings	Journal of dental hygiene : JDH	2017	0	1	1	Humphris et al. (2009); Humphris et al. (2013)	1	≥ 19 (high)	Humphris et al. (2009)		0
Reyes-Gilabert E.; Luque-Romero L.-G.; Bejarano-Avila G.; Garcia-Palma A.; Rollon-Mayordomo A.; Infante-Cossio P.	Assessment of pre and postoperative anxiety in patients undergoing ambulatory oral surgery in primary care	Medicina Oral, Patologia Oral y Cirugia Bucal	2017	0	0	1	None	1	≥ 13 (high)	Coolidge et al. (2008a)		0
Fayad M.I.; Elbieh A.; Baig M.N.; Alruwaili S.A.	Prevalence of dental anxiety among dental patients in Saudi Arabia	Journal of International Society of Preventive and Community Dentistry	2017	1	1	1	Dailey et al. (2001); Abu-Ghazaleh et al. (2011); Bahammam et al. (2014)	2	≥ 11 (moderate); ≥ 15 (high)	Saatchi et al. (2015)	Translated into Arabic	0
Tolvanen M.; Puijola K.; Armfield J.M.; Lahti S.	Translation and validation of the Finnish version of index of dental anxiety and fear (IDAF-4C+) among dental students	BMC Oral Health	2017	1	1	1	Humphris et al. (2000)	2	≥ 10 (low); ≥ 19 (high)	None	Translated into Finnish	0
Emanuel R.; Corcoran R.; Cass H.	A study of special care dental patient preference toward choice of mask and visor use by dental clinicians	Special Care in Dentistry	2017	1	1	1	None	2	≥ 11 (moderate); ≥ 20 (severe)	None		0
Gunjal S.; Pateel D.G.S.; Parkar S.	Dental Anxiety among Medical and Paramedical Undergraduate Students of Malaysia	International Journal of Dentistry	2017	1	1	1	Humphris et al. (1995)	2	≥ 12 (moderate); ≥ 19 (severe)	None		0
Bernabé E.; Humphris G.; Freeman R.	The social gradient in oral health: Is there a role for dental anxiety?	Community Dentistry and Oral Epidemiology	2017	1	1	1	Humphris et al. (1995)	2	≥ ? (slight/fairly); ≥ ? (very/extreme)	Humphris et al. (2013)		0
Skowron, Monika U.; Nowak, Przemyslaw G.; Wieckiewicz, Wlodzimierz; Waliczek, Martyna	Utility of the visual analog scale for the assessment of dental anxiety	DENTAL AND MEDICAL PROBLEMS	2017	0	1	1	Humphris et al. (1995)	3	≥ 6 (low); ≥ 11 (moderate); ≥ 19 (high)	None		0
Bahammam M.A.	Validity and reliability of an Arabic version of the state-trait anxiety inventory in a Saudi dental setting	Saudi Medical Journal	2016	0	1	1	Bahammam et al. (2014)	0			Translated into Arabic	0
Vasiliki B.; Konstantinos A.; Nikolaos K.; Vassilis K.; Cor V.L.; Jaap V.	Relationship between child and parental dental anxiety with child's psychological functioning and behavior during the administration of local anesthesia	Journal of Clinical Pediatric Dentistry	2016	0	0	1	Coolidge et al. (2008b)	0			Translated into Greek	0
Tanidir, Aysenur Nergiz; Atac, Mustafa Sancar; Karacelebi, Ezgi	Information given by multimedia: influence on anxiety about extraction of impacted wisdom teeth	BRITISH JOURNAL OF ORAL & MAXILLOFACIAL SURGERY	2016	0	0	1	None	0				0
Raghav K.; Van Wijk A.J.; Abdullah F.; Islam M.N.; Bernatchez M.; De Jongh A.	Efficacy of virtual reality exposure therapy for treatment of dental phobia: A randomized control trial	BMC Oral Health	2016	1	1	1	Humphris et al. (1995)	0				0
Al-Nasser L.; Yunus F.; Ahmed A.	Validation of Arabic Version of the Modified Dental Anxiety Scale and Assessment of Cut-off Points for High Dental Anxiety in a Saudi Population	Journal of International Oral Health	2016	1	1	1	Humphris et al. (1995)	1	≥ 13 (high)	Novel	Translated into Arabic	0
Velkar, Monika; Vyas, Naisargi; Kalra, Dheeraj	Comparative Assessment of Dental Anxiety among General Population of Varying Socioeconomic Strata of Mumbai and Navi Mumbai: A Cross-Sectional Study	INTERNATIONAL JOURNAL OF SCIENTIFIC STUDY	2016	0	0	1	Appukuttan et al. (2015)	1	≥ 19 (phobia)	None	Added a Q6 on getting teeth extracted	0
Annamary, Kattakayam; Prathima, Gajula Shivashankarappa; Sajeev, Renganathan; Kayalvizhi, Gurusamy; Ramesh, Venkatesan; Ezhumalai, Govindasamy	Colour Preference to Emotions in Relation to the Anxiety Level among School Children in Puducherry - A Cross-Sectional Study	JOURNAL OF CLINICAL AND DIAGNOSTIC RESEARCH	2016	1	1	1	None	1	≥ 15 (anxiety)	None		0
Hollander M.H.J.; Schortinghuis J.; Vissink A.	Changes in heart rate during third molar surgery	International Journal of Oral and Maxillofacial Surgery	2016	1	1	1	Corah (1969); Humphris et al. (1995); Humphris et al. (2000); Newton et al. (2005); Humphris et al. (2009)	1	≥ 19 (high)	Humphris et al. (2000); Freeman et al. (2007)	Translated into Dutch	0
Potter C.M.; Jensen D.; Kinner D.G.; Tellez M.; Ismail A.; Heimberg R.G.	Single-session computerized cognitive behavioral therapy for dental anxiety	Clinical Case Studies	2016	0	1	1	Humphris et al. (1995)	1	≥ 19 (high)	Humphris et al. (1995); King et al. (2010)		0
Suhani R.D.; Suhani M.F.; Badea M.E.	Dental anxiety and fear among a young population with hearing impairment	Clujul Medical	2016	1	1	1	None	2	≥ 10 (moderate); ≥ 19 (severe)	Saatchi et al. (2015)	Translated into Romanian	0
Thomas M.; Kumar V.; Sooraparaju S.; Mathew T.; Kumar A.; Reddy Ealla K.	Dental Anxiety among Dental, Medical, and Nursing Students in India and Its Correlation Their Field of Study	Journal of International Oral Health	2016	1	1	1	Humphris et al. (1995)	2	≥ 12 (mild); ≥ 19 (anxiety)	None	Response descriptives were from CDAS	0
Minja I.K.; Jovin A.C.; Mandari G.J.	Prevalence and factors associated with dental anxiety among primary school teachers in Ngara district, Tanzania	Tanzania Journal of Health Research	2016	1	1	1	Humphris et al. (1995)	2	≥ 16 (low); ≥ 19 (high)	None	Translated into Kiswahili	0
Sopińska K.; Bołtacz-Rzepkowska E.	Dental fear and its effect on health behaviour of adult patients in Lodz region; [Lek stomatologiczny i jego wplyw na zachowania prozdrowotne doroslych pacjentów regionu lódzkiego]	Journal of Stomatology	2016	1	1	1	Humphris et al. (1995)	3	≥ 10 (moderate); ≥ 15 (high); ≥ 19 (phobia)	None		0
Appukuttan D.P.M.; Subramanian S.; Tadepalli A.; Damodaran L.K.	Dental anxiety among adults: An epidemiological study in South India	North American Journal of Medical Sciences	2015	0	1	1	Corah (1969); Humphris et al. (1995)	0			Added a Q6 on getting teeth extracted; translated into Tamil besides English	0
Khawja S.G.; Arora R.; Shah A.H.; Wyne A.H.; Sharma A.	Maternal dental anxiety and its effect on caries experience among children in Udaipur, India	Journal of Clinical and Diagnostic Research	2015	0	1	1	Newton et al. (2005)	0			Translated into Hindi	0
Gupta G.; Shanbhag N.; Puranik M.P.	Cross-cultural adaptation of Kannada version of modified dental anxiety scale among an adult Indian population	Journal of Clinical and Diagnostic Research	2015	0	0	1	None	0			Translated into Kannada	0
Hollis A.; Willcoxson F.; Smith A.; Balmer R.	An investigation into dental anxiety amongst paediatric cardiology patients	International Journal of Paediatric Dentistry	2015	0	0	1	None	0				0
Kani E.; Asimakopoulou K.; Daly B.; Hare J.; Lewis J.; Scambler S.; Scott S.; Newton J.T.	Characteristics of patients attending for cognitive behavioural therapy at one UK specialist unit for dental phobia and outcomes of treatment	British Dental Journal	2015	1	0	1	Humphris et al. (1995)	1	≥ 19 (phobia)	None		0
Yuan S.; Carson S.J.; Rooksby M.; McKerrow J.; Lush C.; Freeman R.	Assessing sedation need and managing referred dentally anxious patients: Is there a role for the Index of Sedation Need?	British Dental Journal	2015	1	1	1	Humphris et al. (1995); Humphris et al. (2009)	1	≥ 19 (phobia)	None		0
Heidari E.; Banerjee A.; Newton J.T.	Oral health status of non-phobic and dentally phobic individuals; A secondary analysis of the 2009 Adult Dental Health Survey	British Dental Journal	2015	0	0	1	Humphris et al. (1995); Humphris et al. (2009); Humphris et al. (2011)	1	≥ 19 (phobia)	Humphris et al. (2013)		0
Hagqvist O.; Tolvanen M.; Rantavuori K.; Karlsson L.; Karlsson H.; Lahti S.	Dental fear and previous childhood traumatic experiences, life events, and parental bonding	European Journal of Oral Sciences	2015	1	1	1	Humphris et al. (1995); Humphris et al. (2000); Viinikangas et al. (2007)	2	≥ 10 (moderate); ≥ 19 (high)	None		0
Al-Khalifa, Khalifa S.	Prevalence of Dental Anxiety in Two Major Cities in the Kingdom of Saudi Arabia	SAUDI JOURNAL OF MEDICINE & MEDICAL SCIENCES	2015	1	1	1	Ilguy et al. (2005)	2	≥ 11 (moderate); ≥ 15 (extreme)	None		0
Facco E.; Gumirato E.; Humphris G.; Stellini E.; Bacci C.; Sivolella S.; Cavallin F.; Zanette G.	Modified dental anxiety scale: Validation of the Italian version	Minerva Stomatologica	2015	1	1	1	Freeman et al. (2007)	2	≥ 14 (anxiety); ≥ 19 (phobia)	Humphris et al. (1995)	Translated into Italian	0
Harding A.; Vernazza C.R.; Wilson K.; Harding J.; Girdler N.M.	What are dental non-attenders' preferences for anxiety management techniques? A cross-sectional study based at a dental access centre	British Dental Journal	2015	0	0	1	Humphris et al. (1995); Newton et al. (2000)	2	≥ 12 (moderate); ≥ 19 (high)	Humphris et al. (1995)		0
Sitheeque M.; Massoud M.; Yahya S.; Humphris G.	Validation of the Malay version of the Modified Dental Anxiety Scale and the prevalence of dental anxiety in a Malaysian population	Journal of investigative and clinical dentistry	2015	0	1	1	Humphris et al. (1995)	3	≥ 6 (low); ≥ 11 (moderate); ≥ 19 (extreme/phobia)	None	Translated into Malay	0
Saatchi M.; Abtahi M.; Mohammadi G.; Mirdamadi M.; Binandeh E.	The prevalence of dental anxiety and fear in patients referred to Isfahan Dental School, Iran	Dental Research Journal	2015	1	1	1	Humphris et al. (1995)	3	≥ 11 (moderate); ≥ 15 (high); ≥ 19 (need special attention)	Armfield (2011)	Translated into Persian	0
Bhola R.; Malhotra R.	Dental procedures, oral practices, and associated anxiety: A study on late-teenagers	Osong Public Health and Research Perspectives	2014	0	1	1	None	0				0							"MDAS consists of two subtests with five and six items in each."
Gremigni P.; Mobilio N.; Casu G.; Catapano S.	Validation of the modified dental anxiety scale (mdas) in an italian sample and invariance across gender and mode of administration	European Journal of Psychological Assessment	2014	1	1	1	Humphris et al. (1995)	0			Translated into Italian	0
Appukuttan D.; Vinayagavel M.; Tadepalli A.	Utility and validity of a single-item visual analog scale for measuring dental anxiety in clinical practice	Journal of oral science	2014	1	1	1	Appukuttan et al. (2012)	0			Translated into Tamil	0
Zabirunnisa, Md.; Gadagi, Jayaprakash S.; Gadde, Praveen; Myla, Nagamalleshwari; Koneru, Jyothirmai; Thatimatla, Chandrasekhar	Dental patient anxiety: Possible deal with Lavender fragrance	JOURNAL OF RESEARCH IN PHARMACY PRACTICE	2014	0	0	1	Hosey et al. (2002)	0				0
Humphris G.M.; Zhou Y.	Prediction of nursery school-aged children who refuse fluoride varnish administration in a community setting: A Childsmile investigation	International Journal of Paediatric Dentistry	2014	0	0	1	None	0				0
Majstorovic M.; Morse D.E.; Do D.; Lim L.L.; Herman N.G.; Moursi A.M.	Indicators of dental anxiety in children just prior to treatment	Journal of Clinical Pediatric Dentistry	2014	0	1	1	None	0				0
Bahammam M.A.; Hassan M.H.	Validity and reliability of an Arabic version of the modified dental anxiety scale in Saudi adults	Saudi Medical Journal	2014	1	1	1	Humphris et al. (1995)	1	≥ 16 (phobia)	Novel	Translated into Arabic	0
López-Jornet P.; Camacho-Alonso F.; Sanchez-Siles M.	Assessment of general pre and postoperative anxiety in patients undergoing tooth extraction: A prospective study	British Journal of Oral and Maxillofacial Surgery	2014	0	0	1	None	1	≥ 19 (extreme)	None		0
Kiliç C.; Ak S.; Ak H.B.	Anxiety sensitivity: Another reason to separate dental fears from blood-injury fears?	Journal of Anxiety Disorders	2014	0	1	1	Humphris et al. (1995)	1	≥ 15 (anxiety)	None		0
Yüzügüllü B.; Gülşahi A.; Çelik Ç.; Bulut S.	Dental anxiety and fear: Relationship with oral health behavior in a Turkish population	International Journal of Prosthodontics	2014	0	1	1	Humphris et al. (1995)	1	≥ 16 (anxiety)	None		0
Sitilci, Tolga; Saruhanoglu, Alp; Sayginsoy, Selin; Tanyeri, Hakki	NEGLECTED SOLUTION IN DENTAL ANXIETY: NITROUS/OXIDE SEDATION	JOURNAL OF ISTANBUL UNIVERSITY FACULTY OF DENTISTRY	2014	1	1	1	Humphris et al. (2006)	1	≥ 19 (anxiety)	None		0
Kanaffa-Kilijanska U.; Kaczmarek U.; Kilijanska B.; Frydecka D.	Oral health condition and hygiene habits among adult patients with respect to their level of dental anxiety	Oral Health and Preventive Dentistry	2014	1	1	1	Humphris et al. (1995)	1	≥ 19 (phobia)	None		0
Honkala S.; Al-Yahya H.; Honkala E.; Freeman R.; Humphris G.	Validating a measure of the prevalence of dental anxiety as applied to Kuwaiti adolescents	Community Dental Health	2014	1	1	1	Humphris et al. (1995); Abu-Ghazaleh et al. (2011)	1	≥ 19 (high)	King et al. (2010)	Translated into Arabic	0
Potter C.M.; Kinner D.G.; Tellez M.; Ismail A.I.; Heimberg R.G.	Clinical implications of panic symptoms in dental phobia	Journal of Anxiety Disorders	2014	1	1	1	Humphris et al. (1995)	1	≥ 19 (high)	Humphris et al. (1995); King et al. (2010)		0
Jaakkola S.; Lahti S.; Räihä H.; Saarinen M.; Tolvanen M.; Aromaa M.; Sillanpää M.; Suominen S.; Mattila M.-L.; Rautava P.	Dental fear affects adolescent perception of interaction with dental staff	European Journal of Oral Sciences	2014	1	1	1	Humphris et al. (1995); Humphris et al. (2000); Humphris et al. (2009); Viinikangas et al. (2009)	1	≥ 19 (high)	Humphris et al. (1995); Humphris et al. (2009)		0
Aznar-Arasa L.; Figueiredo R.; Valmaseda-Castellón E.; Gay-Escoda C.	Patient anxiety and surgical difficulty in impacted lower third molar extractions: A prospective cohort study	International Journal of Oral and Maxillofacial Surgery	2014	0	0	1	Coolidge et al. (2008a)	1	≥ 19 (very)	Humphris et al. (1995)	Translated into Spanish	0
Koleoso O.N.; Akhigbe K.O.	Prevalence of dental anxiety and the psychometric properties of modified dental anxiety scale in Nigeria	World Journal of Dentistry	2014	1	1	1	Humphris et al. (1995)	1	≥ 19 (phobia)	Humphris et al. (1995)		0
Storjord H.P.; Teodorsen M.M.; Bergdahl J.; Wynn R.; Johnsen J.-A.K.	Dental anxiety: A comparison of students of dentistry, Biology, And psychology	Journal of Multidisciplinary Healthcare	2014	0	1	1	Corah (1969); Humphris et al. (1995); Humphris et al. (2000); Haugejorden et al. (2000)	2	≥ 11 (moderate); ≥ 19 (extreme)	Freeman et al. (2007)	Translated into Norwegian	0
